# Supplementary material for: Reference gene selection and myosin heavy chain (MyHC) isoform expression in muscle tissues of domestic yak (Bos grunniens)
Source: PLoS One. 2020 Feb 6;15(2):e0228493. doi: 10.1371/journal.pone.0228493 (PMC7004298; doi:10.1371/journal.pone.0228493)
Supplement: S1 Table — (XLS) [file pone.0228493.s002.xls]

## Sheet: Sheet1
S1 Table. Ct values of candidate reference genes in all muscle samples.
Genes	n	Ct mean	Ct max	Ct min	mean SD
ACTB	30	23.2068	24.2054	22.2114	±0.48
B2M	30	23.1493	25.4117	21.6101	±0.99
GAPDH	30	23.9564	26.4154	21.9219	±1.21
HMBS	30	30.2379	32.6408	28.7831	±1.08
HPRT1	30	28.059	30.0137	26.9489	±0.77
MRPL39	30	26.044	27.8877	25.0414	±0.74
PPIA	30	24.871	27.2136	23.2951	±0.84
PRL13A	30	21.7332	23.2846	20.855	±0.60
TBP	30	28.5478	29.8029	27.6621	±0.48
UXT	30	27.4099	28.6297	26.6197	±0.46
YWHAZ	30	26.4977	27.3295	25.6619	±0.43
PPP1R11	30	27.2659	28.7409	26.3058	±0.66
SDHA	30	23.4886	25.0783	22.2206	±0.71
RPS15	30	21.8899	23.4414	21.1204	±0.52
SD: standard devation
n: number of the tested samples
